# Supplementary material for: Gene Expression Profiling Reveals that PXR Activation Inhibits Hepatic PPARα Activity and Decreases FGF21 Secretion in Male C57Bl6/J Mice
Source: Int J Mol Sci. 2019 Aug 1;20(15):3767. doi: 10.3390/ijms20153767 (PMC6696478; doi:10.3390/ijms20153767)
Supplement: Supplementary file 1 [file ijms-20-03767-s001.zip]

Archive with 7 entries (4 files):
- Supplements/
- Supplements/SuppTables1and2.xlsx
- __MACOSX/
- __MACOSX/Supplements/
- __MACOSX/Supplements/._SuppTables1and2.xlsx
- Supplements/IJMS_Supplements_revised.pdf
- __MACOSX/Supplements/._IJMS_Supplements_revised.pdf
